# Supplementary material for: Mutual Jellification of Two Bactericidal Cationic Polymers: Synthesis and Physicochemical Characterization of a New Two-Component Hydrogel
Source: Pharmaceutics. 2022 Nov 11;14(11):2444. doi: 10.3390/pharmaceutics14112444 (PMC9692830; doi:10.3390/pharmaceutics14112444)
Supplement: Supplementary file 1 [file pharmaceutics-14-02444-s001.zip]

Archive with 1 entries (1 files):
- pharmaceutics-1931572-Supplementary.pdf
